# Supplementary material for: Mutational bias in spermatogonia impacts the anatomy of regulatory sites in the human genome
Source: Genome Res. 2021 Nov;31(11):1994–2007. doi: 10.1101/gr.275407.121 (PMC8559717; doi:10.1101/gr.275407.121)
Supplement: Supplemental Material [file supp_gr.275407.121_Supplemental_Data.zip]

Archive with 4 entries (3 files):
- Supplemental_Data/
- Supplemental_Data/SupplementaL_Data_File_1.narrowPeak.zip
- Supplemental_Data/SupplementaL_Data_File_2.narrowPeak.zip
- Supplemental_Data/SupplementaL_Data_File_3.narrowPeak.zip
